# Supplementary material for: Stereolithography of Semiconductor Silver and Acrylic-Based Nanocomposites
Source: Polymers (Basel). 2022 Dec 1;14(23):5238. doi: 10.3390/polym14235238 (PMC9736969; doi:10.3390/polym14235238)
Supplement: Supplementary file 1 [file polymers-14-05238-s001.zip]

Archive with 1 entries (1 files):
- polymers-2024812-supplementary.pdf
